# Supplementary material for: VIVA Stent Preclinical Evaluation in Swine: A Novel Cerebral Venous Stent with a Unique Delivery System
Source: J Clin Med. 2025 Jul 3;14(13):4721. doi: 10.3390/jcm14134721 (PMC12250672; doi:10.3390/jcm14134721)
Supplement: Supplementary file 1 [file jcm-14-04721-s001.zip]

Archive with 1 entries (1 files):
- jcm-3690047-supplementary.pdf
